# Supplementary material for: Comprehensive molecular characterization of collecting duct carcinoma for therapeutic vulnerability
Source: EMBO Mol Med. 2024 Aug 9;16(9):2132–45. doi: 10.1038/s44321-024-00102-5 (PMC11393068; doi:10.1038/s44321-024-00102-5)
Supplement: Supplementary file 4 — Source data Fig. 1 [file 44321_2024_102_MOESM4_ESM.zip]

Archive with 3 entries (1 files):
- Figure 1/
- Figure 1/1A/
- Figure 1/1A/TMB.xlsx
