# Supplementary material for: Comprehensive molecular characterization of collecting duct carcinoma for therapeutic vulnerability
Source: EMBO Mol Med. 2024 Aug 9;16(9):2132–45. doi: 10.1038/s44321-024-00102-5 (PMC11393068; doi:10.1038/s44321-024-00102-5)
Supplement: Supplementary file 4 — Source data Fig. 1 [file 44321_2024_102_MOESM4_ESM.zip › Figure 1/1A/TMB.xlsx]

## Sheet: Sheet1
Tumor_Sample_Barcode	TMB (total_perMB)
T01	1.68
T02	3.44
T03	1.14
T04	2.54
T05	7.02
T06	1.54
T07	1.18
T08	1.22
T09	0.12
T10	2.22
T11	0.6
T12	0.8
T13	0.68
