# Supplementary material for: Comprehensive molecular characterization of collecting duct carcinoma for therapeutic vulnerability
Source: EMBO Mol Med. 2024 Aug 9;16(9):2132–45. doi: 10.1038/s44321-024-00102-5 (PMC11393068; doi:10.1038/s44321-024-00102-5)
Supplement: Supplementary file 5 — Source data Fig. 2 [file 44321_2024_102_MOESM5_ESM.zip › Figure 2/2F/patient-survival-data.xlsx]

## Sheet: Sheet1
ID	Status	Time (Days)	KRAS
P04	1	86	1
P05	1	138	1
P06	1	174	0
P07	1	721	0
P09	1	516	0
P10	0	141	0
P11	1	447	0
P13	1	723	0
