# Supplementary material for: Comprehensive molecular characterization of collecting duct carcinoma for therapeutic vulnerability
Source: EMBO Mol Med. 2024 Aug 9;16(9):2132–45. doi: 10.1038/s44321-024-00102-5 (PMC11393068; doi:10.1038/s44321-024-00102-5)
Supplement: Supplementary file 6 — Source data Fig. 3 [file 44321_2024_102_MOESM6_ESM.zip]

Archive with 7 entries (3 files):
- Figure 3/
- Figure 3/3J/
- Figure 3/3J/RT-qPCR rel. Expression_AURKB.xlsx
- Figure 3/3K/
- Figure 3/3K/RT-qPCR rel. Expression_CDC45.xlsx
- Figure 3/3L/
- Figure 3/3L/RT-qPCR rel. Expression_TPX2.xlsx
