# Supplementary material for: Comprehensive molecular characterization of collecting duct carcinoma for therapeutic vulnerability
Source: EMBO Mol Med. 2024 Aug 9;16(9):2132–45. doi: 10.1038/s44321-024-00102-5 (PMC11393068; doi:10.1038/s44321-024-00102-5)
Supplement: Supplementary file 6 — Source data Fig. 3 [file 44321_2024_102_MOESM6_ESM.zip › Figure 3/3J/RT-qPCR rel. Expression_AURKB.xlsx]

## Sheet: Sheet1
	Normal			Tumor
P04	1.02101	0.90125	1.07177	20.9663	18.1261	22.6274
P05	1.10957	1.03527	0.864537	1.72907	2.07053	2.37841
P06	0.904614	1.53995	0.717841	178.998	157.749	139.958
P07	0.716913	1.0861	1.2843	28.1222	29.0767	31.8957
P09	0.586417	1.46409	1.15669	5.65685	12.8171	7.72749
P10	0.870837	1.54373	0.743865	29.5535	26.2546	18.123
P11	1.38511	0.543367	1.31951	21.259	16.5642	21.7057
P13	1.40447	1.00954	0.705272	26.5239	24.6068	24.6266
CDC1				14.2559	30.462	28.8965
