# Supplementary material for: Comprehensive molecular characterization of collecting duct carcinoma for therapeutic vulnerability
Source: EMBO Mol Med. 2024 Aug 9;16(9):2132–45. doi: 10.1038/s44321-024-00102-5 (PMC11393068; doi:10.1038/s44321-024-00102-5)
Supplement: Supplementary file 6 — Source data Fig. 3 [file 44321_2024_102_MOESM6_ESM.zip › Figure 3/3K/RT-qPCR rel. Expression_CDC45.xlsx]

## Sheet: Sheet1
	Normal			Tumor
P04	1.01396	1.13288	0.870551	16.3362	14.5203	14.723
P05	0.823591	0.959264	1.27456	5.38893	4.62675	3.24901
P06	1.13645	0.678951	1.30903	214.164	216.606	246.289
P07	0.907854	0.851388	1.28692	30.6991	20.5799	25.3928
P09	0.582367	1.54757	1.11729	5.57897	6.82108	5.61778
P10	1.09748	1.21064	0.748405	18.0685	15.8441	12.4758
P11	1.1019	0.784584	1.1487	4.28709	4.78991	4.56306
P13	0.907519	1.04972	1.04247	4.95883	5.89708	7.67411
CDC1				4.40762	7.06162	5.61778
