# Supplementary material for: Comprehensive molecular characterization of collecting duct carcinoma for therapeutic vulnerability
Source: EMBO Mol Med. 2024 Aug 9;16(9):2132–45. doi: 10.1038/s44321-024-00102-5 (PMC11393068; doi:10.1038/s44321-024-00102-5)
Supplement: Supplementary file 6 — Source data Fig. 3 [file 44321_2024_102_MOESM6_ESM.zip › Figure 3/3L/RT-qPCR rel. Expression_TPX2.xlsx]

## Sheet: Sheet1
	Normal			Tumor
P04	0.783385	1.23293	1.03536	5.56183	6.01771	6.34092
P05	1.29235	0.846745	0.913831	1.08674	1.00696	1.28343
P06	1.52626	0.870551	0.757858	8.9383	9.91766	9.57983
P07	1.054	0.973547	0.9757	6.12214	5.58699	3.52665
P09	0.96321	1.00266	1.03523	5.63914	6.16185	5.45067
P10	0.824994	0.996222	1.22574	4.10277	3.3794	3.25579
P11	1.08674	1.38511	0.659754	3.18215	4.92458	4.78991
P13	1.12506	0.80107	1.1019	5.02805	5.42642	4.62675
CDC1				1.71713	3.50642	3.605
