# Supplementary material for: Comprehensive molecular characterization of collecting duct carcinoma for therapeutic vulnerability
Source: EMBO Mol Med. 2024 Aug 9;16(9):2132–45. doi: 10.1038/s44321-024-00102-5 (PMC11393068; doi:10.1038/s44321-024-00102-5)
Supplement: Supplementary file 7 — Source data Fig. 4 [file 44321_2024_102_MOESM7_ESM.zip]

Archive with 12 entries (8 files):
- Figure 4/
- Figure 4/4B/
- Figure 4/4B/Patient-CK19.tiff
- Figure 4/4B/Patient-HE.tiff
- Figure 4/4B/Patient-PAX8.tiff
- Figure 4/4B/PDX-CK19-100.tif
- Figure 4/4B/PDX-HE-100.tif
- Figure 4/4B/PDX-PAX8-100.tif
- Figure 4/4G/
- Figure 4/4G/cell-survival-rate.xlsx
- Figure 4/4H/
- Figure 4/4H/CDC1-relative-growth-rate.xlsx
