# Supplementary material for: Comprehensive molecular characterization of collecting duct carcinoma for therapeutic vulnerability
Source: EMBO Mol Med. 2024 Aug 9;16(9):2132–45. doi: 10.1038/s44321-024-00102-5 (PMC11393068; doi:10.1038/s44321-024-00102-5)
Supplement: Supplementary file 7 — Source data Fig. 4 [file 44321_2024_102_MOESM7_ESM.zip › Figure 4/4G/cell-survival-rate.xlsx]

## Sheet: Sheet1
Concentration (M)	CDC1			HK-2			A498			786-O
1e-05	21.5122	21.4104	19.0819	100.831	70.7001	125.882	104.589	102.217	115.231	68.4173	73.2358	60.6827
5e-06	28.3623	29.4484	28.9413	94.2801	120.775	87.3908	100.325	125.18	114.223	89.2038	88.0664	81.1464
2.5e-06	43.7938	38.5304	40.8531	91.1467	103.814	70.728	107.631	100.78	93.8512	97.2536	96.3692	92.2573
1e-06	53.9471	60.8682	57.0849	112.45	85.9373	115.424	120.825	123.017	112.522	96.9097	93.6281	91.8095
5e-07	71.6617	66.9831	62.8919	85.4285	101.476	102.325	142.575	112.613	105.549	92.0054	100.014	97.4585
2.5e-07	76.9103	77.836	78.408	94.0562	80.2477	97.7803	119.993	96.1057	73.1791	97.2374	98.5249	96.0241
1e-09	105.416	97.6186	96.9653	104.285	88.7796	106.935	88.4733	101.671	109.857	99.4754	106.671	93.8539
1e-10	100	100	100	100	100	100	100	100	100	100	100	100
