# Supplementary material for: Comprehensive molecular characterization of collecting duct carcinoma for therapeutic vulnerability
Source: EMBO Mol Med. 2024 Aug 9;16(9):2132–45. doi: 10.1038/s44321-024-00102-5 (PMC11393068; doi:10.1038/s44321-024-00102-5)
Supplement: Supplementary file 7 — Source data Fig. 4 [file 44321_2024_102_MOESM7_ESM.zip › Figure 4/4H/CDC1-relative-growth-rate.xlsx]

## Sheet: Sheet1
Days after treatment	Vehicle			LDC00067
0	0.960406	1.07157	0.968022	1.03642	0.960051	1.00353
1	1.59411	1.75523	1.54493	1.62206	1.46654	1.51122
2	2.25493	2.17777	2.18412	1.95256	1.59173	1.70948
3	2.92834	2.77646	2.94795	1.79302	1.83029	1.86984
4	3.92505	3.83933	4.17054	1.93469	1.90852	1.93606
