# Supplementary material for: Comprehensive molecular characterization of collecting duct carcinoma for therapeutic vulnerability
Source: EMBO Mol Med. 2024 Aug 9;16(9):2132–45. doi: 10.1038/s44321-024-00102-5 (PMC11393068; doi:10.1038/s44321-024-00102-5)
Supplement: Supplementary file 8 — Source data Fig. 5 [file 44321_2024_102_MOESM8_ESM.zip]

Archive with 32 entries (23 files):
- Figure 5/
- Figure 5/5A/
- Figure 5/5A/CDC1-tumor-volume.xlsx
- Figure 5/5B/
- Figure 5/5B/CDC1-survival-data.xlsx
- Figure 5/5C/
- Figure 5/5C/CDC1-relative-change-of-body-weight.xlsx
- Figure 5/5D/
- Figure 5/5D/LDC-Ki67-10X.tif
- Figure 5/5D/LDC-Ki67-20X.tif
- Figure 5/5D/LDC-p-AURKA-10X.tif
- Figure 5/5D/LDC-p-AURKA-20X.tif
- Figure 5/5D/LDC-p-RB1-10X.tif
- Figure 5/5D/LDC-p-RB1-20X.tif
- Figure 5/5D/LDC-TPX2-10X.tif
- Figure 5/5D/LDC-TPX2-20X.tif
- Figure 5/5D/Vehicle-Ki67-10X.tif
- Figure 5/5D/Vehicle-Ki67-20X.tif
- Figure 5/5D/Vehicle-p-AURKA-10X.tif
- Figure 5/5D/Vehicle-p-AURKA-20X.tif
- Figure 5/5D/Vehicle-p-RB1-10X.tif
- Figure 5/5D/Vehicle-p-RB1-20X.tif
- Figure 5/5D/Vehicle-TPX2-10X.tif
- Figure 5/5D/Vehicle-TPX2-20X.tif
- Figure 5/5E/
- Figure 5/5E/CDC1-PDX-Ki67-positive-cells-per-area.xlsx
- Figure 5/5F/
- Figure 5/5F/staining-score-p-AURKA.xlsx
- Figure 5/5G/
- Figure 5/5G/staining-score-TPX2.xlsx
- Figure 5/5H/
- Figure 5/5H/staining-score-p-RB1.xlsx
