# Supplementary material for: Comprehensive molecular characterization of collecting duct carcinoma for therapeutic vulnerability
Source: EMBO Mol Med. 2024 Aug 9;16(9):2132–45. doi: 10.1038/s44321-024-00102-5 (PMC11393068; doi:10.1038/s44321-024-00102-5)
Supplement: Supplementary file 8 — Source data Fig. 5 [file 44321_2024_102_MOESM8_ESM.zip › Figure 5/5A/CDC1-tumor-volume.xlsx]

## Sheet: Sheet1
Days after drug delivery	Vehicle										LDC00067
1	250.505	65.1417	606.183	237.309	356.498	462.599	383.066	193.813	326.562		334.548	296.717	478.569	494.551	604.993	375.134	467.267	377.072	400.744	410.864
3	186.32	229.327	434.988	210.159	462.739	212.079	384.141	298.555	617.656		186.807	485.079	364.267	176.048	229.552	335.176	209.073	174.051	251.974	204.645
5	316.314	184.337	325.956	384.099	483.824	416.846	446.795	393.433	546.564		187.605	250.527	369.092	200.285	229.477	201.692	196.975	175.99	214.119	224.185
7	240.16	404.27	573.35	361.42	452.37	326.66	410.75	396.87	425.53		159.806	193.49	228.56	191.47	322.79	278.25	379.21	179.47	300.21	182.38
9	310.296	463.085	501.996	428.551	535.054	411.022	552.967	474.443	597.809		189.175	265.912	221.595	184.21	265.322	164.918	227.988	157.135	294.617	184.157
11	350.695	510.964	557.857	481.102	487.541	447.785	606.949	452.538	651.851		184.32	266.456	277.45	275.93	150.554	167.297	280.355	215.142	359.164	165.242
13	523.58	612.93	748.35	399.71	547.09	537.94	525.98	472.64	763.35		265.39	292.72	470.05	289.43	423.5	173.53	307.15	211.92	275.49	216.28
16	661.82	756.37	866.13	478.89	905.58	586.37	821.86	531.76	702.27		215.16	272.23	373.08	332.48	299.2	205.07	354.39	254.25	378.12	210.21
18	729.15	851.83	910.2	833.42	858.57	742.48	979.65	748.75	749.19		412.61	497.72	589.75	204.7	310.04	224.96	305.62	256.21	299.55	227.73
20	821.64	978.77	949.93	870.68	951.78	793.3	970.48	767.01	919.58		362.78	287.9	579.42	265.58	434.59	245.54	414.29	238.32	302.51	208.93
22	889.75	1024.6	1070.89	880.25	1145.12	749.97	1080.51	801.63	796.35		370.43	452.8	554.22	440.76	586.25	328.89	446.98	290.16	409.03	208.32
