# Supplementary material for: Comprehensive molecular characterization of collecting duct carcinoma for therapeutic vulnerability
Source: EMBO Mol Med. 2024 Aug 9;16(9):2132–45. doi: 10.1038/s44321-024-00102-5 (PMC11393068; doi:10.1038/s44321-024-00102-5)
Supplement: Supplementary file 8 — Source data Fig. 5 [file 44321_2024_102_MOESM8_ESM.zip › Figure 5/5B/CDC1-survival-data.xlsx]

## Sheet: Sheet1
ID of mice	Days after implantation	Vehicle	LDC00067
186	33	1		"1" was regarded as the tumor size reaching 1000mm^3
185	30	1
184	30	1
183	32	1
177	30	1
182	37	1
181	30	1
180	34	1
178	35	1
179	52		1
156	49		1
170	46		1
176	49		1
173	42		1
162	55		1
157	55		1
153	60		1
168	55		1
152	55		1
