# Supplementary material for: Comprehensive molecular characterization of collecting duct carcinoma for therapeutic vulnerability
Source: EMBO Mol Med. 2024 Aug 9;16(9):2132–45. doi: 10.1038/s44321-024-00102-5 (PMC11393068; doi:10.1038/s44321-024-00102-5)
Supplement: Supplementary file 8 — Source data Fig. 5 [file 44321_2024_102_MOESM8_ESM.zip › Figure 5/5C/CDC1-relative-change-of-body-weight.xlsx]

## Sheet: Sheet1
Days after drug treatment	Vehicle (n=9)										LDC00067 (n=10)
1	100	100	100	100	100	100	100	100	100		100	100	100	100	100	100	100	100	100	100
3	104.801	99.5387	103.457	100.758	100.934	100.254	98.9084	107.905	96.6093		90.1828	101.783	99.0599	87.0287	99.4183	105.625	86.2431	101.013	102.151	99.6864
5	103.457	99.4362	105.089	98.6269	101.524	98.4224	97.1049	102.764	96.5602		80.9399	99.134	98.9609	100.955	99.4183	102.167	91.9561	97.9211	103.927	100.366
7	102.4	100.308	100.576	96.733	104.867	102.29	98.3863	104.85	97.0516		83.8642	93.1228	95.9426	98.0392	95.4435	100.092	94.1042	93.2836	104.582	96.3931
9	101.968	101.486	104.801	97.7746	101.426	99.4911	96.9625	98.9816	95.8231		84.4909	91.136	91.6873	99.8492	96.6069	100.369	92.5046	92.5373	106.265	90.6952
11	103.024	101.589	102.304	97.9167	100.541	98.9822	95.0166	99.903	99.0172		84.8564	89.9643	93.716	96.4806	95.8798	99.8156	90.4479	91.3113	103.179	86.4088
13	104.177	101.999	102.736	99.9053	101.278	102.29	97.2947	98.4481	101.72		89.8172	87.621	94.5077	95.0226	95.0073	98.2019	90.4936	92.2175	94.3432	87.8202
16	103.697	101.23	101.68	103.125	109.882	98.9822	94.9692	100.242	98.6241		92.376	89.5059	91.8852	94.9221	95.0557	98.248	92.9616	100.48	100.842	93.518
18	102.256	100.154	101.008	97.3958	99.7542	92.9771	92.9758	95.3443	93.5135		91.9582	89.0474	92.0336	95.9276	92.6321	94.0526	92.9616	93.8699	101.216	91.0089
20	105.905	99.1799	97.6476	102.32	101.082	93.9949	91.9791	97.2842	94.9877		91.1749	90.3719	92.0336	92.4082	89.2874	92.3467	87.4314	89.0725	99.813	86.1474
22	103.265	100.871	97.5516	101.61	102.704	97.1501	93.7826	96.6052	97.2482		92.1149	90.9322	92.9738	97.4862	92.4867	92.3006	88.574	89.0725	102.571	85.5201
