# Supplementary material for: Comprehensive molecular characterization of collecting duct carcinoma for therapeutic vulnerability
Source: EMBO Mol Med. 2024 Aug 9;16(9):2132–45. doi: 10.1038/s44321-024-00102-5 (PMC11393068; doi:10.1038/s44321-024-00102-5)
Supplement: Supplementary file 8 — Source data Fig. 5 [file 44321_2024_102_MOESM8_ESM.zip › Figure 5/5H/staining-score-p-RB1.xlsx]

## Sheet: Sheet1
Vehicle	LDC
11	4
9	5
9	4
10	4
7	4
